# Supplementary material for: Massive left atrial myxoma in pregnancy: case report
Source: Eur Heart J Case Rep. 2026 Mar 23;10(4):ytag229. doi: 10.1093/ehjcr/ytag229 (PMC13075940; doi:10.1093/ehjcr/ytag229)
Supplement: ytag229_Supplementary_Data [file ytag229_supplementary_data.zip]

Archive with 6 entries (6 files):
- Supplementary captions.docx
- Supplementary figure 1.JPG
- Supplementary figure 2.jpg
- Supplementary figure 3.jpg
- Supplementary Video 1.mp4
- Supplementary Video 2.mp4
